# Supplementary material for: A Functional Single-Nucleotide Polymorphism Upstream of the Collagen Type III Gene Is Associated with Catastrophic Fracture Risk in Thoroughbred Horses
Source: Animals (Basel). 2023 Dec 28;14(1):116. doi: 10.3390/ani14010116 (PMC10778232; doi:10.3390/ani14010116)
Supplement: Supplementary file 1 [file animals-14-00116-s001.zip]

Archive with 1 entries (1 files):
- animals-2750382-supplementary.pdf
